# Supplementary material for: Investigating the Effects of Gossypetin on Liver Health in Diet-Induced Pre-Diabetic Male Sprague Dawley Rats
Source: Molecules. 2025 Apr 19;30(8):1834. doi: 10.3390/molecules30081834 (PMC12029341; doi:10.3390/molecules30081834)
Supplement: Supplementary file 1 [file molecules-30-01834-s001.zip]

Archive with 5 entries (4 files):
- Supplementary material/
- Supplementary material/Supplementary Material S1.pdf
- Supplementary material/Supplementary Material S2.pdf
- Supplementary material/Supplementary Material S3.pdf
- Supplementary material/Supplementary Material S4.pdf
